# Supplementary material for: High Energy Density of Ball-Milled Fluorinated Carbon Nanofibers as Cathode in Primary Lithium Batteries
Source: Nanomaterials (Basel). 2024 Feb 22;14(5):404. doi: 10.3390/nano14050404 (PMC10933857; doi:10.3390/nano14050404)
Supplement: Supplementary file 1 [file nanomaterials-14-00404-s001.zip]

Archive with 1 entries (1 files):
- nanomaterials-2797996-supplementary.pdf
